# Supplementary material for: Effects of virtual reality’s viewing medium and the environment’s spatial openness on divergent thinking
Source: PLoS One. 2023 Mar 27;18(3):e0283632. doi: 10.1371/journal.pone.0283632 (PMC10042331; doi:10.1371/journal.pone.0283632)
Supplement: S1 Data — (XLSX) [file pone.0283632.s001.xlsx]

## Sheet: exp1
Group	Originality_Corder1	Elaboration_Corder1	Flexibility_Corder1	Fluency_Corder1	Originality_Corder2	Elaboration_Corde2	Flexibility_Corder2	Fluency_Corder2	Originality_Corder3	Elaboration_Corder3	Flexibility_Corde3	Fluency_Corder3
HMD	4.20833	5.29167	24	24	4.23077	4.76923	26	26	4.2	5.08	25	25
HMD	3.5	5.375	8	8	2.6	4.7	10	10	2.66667	6	9	9
HMD	4.76923	5	24	26	4.19231	4.53846	24	26	4.5	5.23077	26	26
HMD	3.78261	4.34783	22	23	4.04348	4.52174	23	23	3.82609	5.17391	23	23
HMD	3.9	4.5	10	10	3.2	4.3	10	10	3.6	6.2	10	10
HMD	4	4.2	14	15	3.5625	4.8125	16	16	3.25	5.75	15	16
HMD	4.51111	4.35556	43	45	4.8	4.26	48	50	4.43478	4.73913	46	46
HMD	2.57143	4	7	7	4.18182	3.81818	11	11	3.77778	4.55556	9	9
HMD	4.24194	3.69355	56	62	4.55882	3.72059	58	68	4.98462	3.46154	65	65
HMD	3.22222	5.33333	9	9	4	4.61538	13	13	2.92308	5.23077	13	13
HMD	4.53846	4.11538	24	26	4.46154	4.34615	23	26	4.69231	4.03846	26	26
HMD	4.24138	4.48276	28	29	4.48276	4.7931	29	29	3.68966	5.68966	28	29
HMD	4.32258	4.19355	30	31	4.45161	4.54839	30	31	4.64516	5.48387	31	31
HMD	4.05882	4.52941	17	17	4.05263	4.63158	19	19	3.875	5.4375	16	16
HMD	4.38235	4.41176	33	34	3.97143	4.88571	35	35	3.77143	5.14286	35	35
HMD	4.8	4.45	20	20	4.3	5.15	20	20	4.35	5.4	20	20
HMD	3.86667	5.06667	15	15	4.1875	5.5	16	16	3	6.33333	14	15
HMD	4.23529	4.17647	17	17	4.52941	4.52941	17	17	4.3125	5.6875	16	16
HMD	4	4.22727	21	22	3.95455	4.63636	18	22	3.85714	4.90476	21	21
HMD	4.4878	4.43902	41	41	4.19512	4.78049	41	41	4.60976	5.29268	41	41
HMD	4.24242	4.84848	32	33	4.16216	4.83784	38	37	3.54054	5.94595	37	37
HMD	4.58333	4.58333	11	12	4.28571	4.57143	13	14	4.07692	5.38462	13	13
HMD	4.5283	4.28302	48	53	4.32727	4.29091	54	55	4.19231	5.15385	52	52
HMD	4.46809	4.44681	45	47	4.35417	4.64583	45	48	4.20833	5.1875	48	48
HMD	3.70588	4.17647	16	17	3.29412	3.94118	17	17	2.94118	4.52941	18	17
Computer Screen	4.64865	4.37838	35	37	4.63158	4.78947	36	38	4.32432	5.13514	38	37
Computer Screen	4.89474	4.57895	19	19	4.61905	4.19048	20	21	4.4	5	20	20
Computer Screen	4.43333	4.6	29	30	3.77419	4.35484	30	31	3.41379	5.31034	30	29
Computer Screen	5	5.53846	13	13	4.2	5.86667	15	15	4.76923	5.46154	13	13
Computer Screen	5.2	5.05	20	20	5.1	5	20	20	4.9	4.75	20	20
Computer Screen	4.57143	4.61224	46	49	4.4902	4.7451	49	51	3.70588	5.58824	51	51
Computer Screen	4.875	4.78571	49	56	4.75439	4.84211	53	57	4.67273	5.74545	55	55
Computer Screen	4.6087	4.69565	23	23	3.96	4.92	24	25	3.92	5.32	25	25
Computer Screen	4.55556	4.59259	26	27	4.32143	4.35714	26	28	3.96429	5.28571	28	28
Computer Screen	4.33333	5	24	24	3.25	4.75	24	24	3.34783	6	23	23
Computer Screen	4.90625	4.15625	30	32	4.90625	4.125	30	32	4.5625	4.9375	32	32
Computer Screen	4.45833	4.83333	47	48	4.37255	5.21569	51	51	3.56	5.94	50	50
Computer Screen	4.625	4.375	24	24	3.96	4.52	25	25	3.68	5.44	25	25
Computer Screen	5.375	3.75	23	24	5.25	3.5	21	24	5.69565	3.17391	23	23
Computer Screen	4.70588	4	64	68	4.6087	3.85507	67	69	4.51515	3.80303	66	66
Computer Screen	4.4375	4.8125	16	16	3.9375	4.1875	16	16	3.3125	5.25	15	16
Computer Screen	4.74286	4.71429	32	35	4.51351	4.21622	36	37	4.38235	4.73529	34	34
Computer Screen	4.79167	4.27083	45	48	4.375	3.85417	44	48	4.91304	4.17391	46	46
Computer Screen	4.66667	4.47619	40	42	4.06522	4.78261	45	46	3.64444	5	45	45
Computer Screen	4.92308	4.96154	46	52	4.625	5.58929	52	56	4.51786	5.58929	56	56
Computer Screen	5.6	2.7	36	40	6.66667	2.68182	62	66	6.34426	3.37705	61	61
Computer Screen	4.90323	4.16129	30	31	4.625	3.90625	32	32	5	4.3871	31	31
Computer Screen	4.87179	4.71795	37	39	4.05128	5.02564	39	39	4.23684	5.42105	38	38
Computer Screen	5.07143	4.55357	50	56	5	5.23729	53	59	5.38462	4.46154	51	52
Computer Screen	4.57692	4	67	78	4.95122	4.09756	74	82	4.625	4.5625	80	80
Control	4.40741	4.44444	27	27	3.90625	4.8125	31	32	3.74194	5.25806	31	31
Control	4.52727	4.47273	50	55	4.85714	4.75	52	56	4.125	4.94643	56	56
Control	4.8	4.34545	54	55	4.57377	4.44262	58	61	4.40984	4.65574	61	61
Control	4.84211	4.28947	35	38	4.425	4.2	38	40	4.94444	4.5	37	36
Control	4.28571	4.35714	18	14	4	4.06667	15	15	3.73333	5.06667	16	15
Control	4.65	4.55	19	20	4.09524	4.61905	21	21	4.14286	5.04762	21	21
Control	5.04762	4.80952	37	42	4.93023	5.48837	42	43	4.30233	5.16279	43	43
Control	4.33929	4.16071	50	56	4.41667	4.36667	56	60	3.79661	4.72881	59	59
Control	4.35	4.85	19	20	4	5	23	23	3.26087	5.56522	23	23
Control	4.88	4.6	25	25	4	4.96296	27	27	4.66667	5	27	27
Control	4.57895	4.57895	19	19	4.21053	4.63158	19	19	3.83333	4.83333	19	18
Control	4.38095	4.71429	21	21	3.7619	4.80952	21	21	3.61905	4.57143	21	21
Control	4.25926	4.37037	26	27	4.18519	5.11111	25	27	3.57692	5.57692	26	26
Control	4.53846	4.38462	13	13	3.93333	4	15	15	4.46667	4.46667	15	15
Control	4.42105	4.76316	34	38	3.725	4.725	37	40	3.675	5.325	40	40
Control	5.02083	4.33333	46	48	5.01961	3.96078	50	51	4.97727	3.63636	45	44
Control	5.04762	5.14286	22	21	4.80952	5.33333	20	21	4.85	4.95	21	20
Control	4.55556	4.75	35	36	4.35	5.275	39	40	3.675	5.65	40	40
Control	4.75	5.04167	24	24	4.2	5.08	25	25	3.8	5.96	25	25
Control	4.75	4.71875	30	32	4.60606	5.0303	33	33	4.21212	5.30303	33	33
Control	4.1875	4.4375	30	32	3.90909	4.33333	32	33	3.42424	5.21212	33	33
Control	4	4.16667	6	6	3.42857	3.85714	7	7	3	3.85714	7	7
Control	4.75862	4.75862	28	29	3.87097	4.6129	29	31	3.70968	5.12903	31	31
Control	4.25	4.84375	30	32	3.84848	4.57576	32	33	3.46875	5.53125	32	32
Control	4.89474	4.52632	17	19	4.10526	4.21053	19	19	4.16667	5.16667	18	18

## Sheet: exp2
Group	Originality_Corder1	Elaboration_Corder1	Flexibility_Corder1	Fluency_Corder1	Originality_Corder2	Elaboration_Corde2	Flexibility_Corder2	Fluency_Corder2	Originality_Corder3	Elaboration_Corder3	Flexibility_Corde3	Fluency_Corder3
Coast	4.67647	4.41176	33	34	4.675	4.4	37	40	3.825	4.5	40	40
Coast	4.93333	5.1	28	30	4.74194	5.06452	30	31	3.93548	5.67742	31	31
Coast	3.90909	4.72727	11	11	3.46154	4.30769	13	13	3.08333	5.91667	12	12
Coast	4.75	5	16	16	4	4.8125	16	16	3.375	5.5625	16	16
Coast	4.9	4.65	19	20	4.63636	4.04545	22	22	5.22727	3.86364	22	22
Coast	4.34783	5	22	23	3.64	4.88	23	25	3.2	6	25	25
Coast	4.8	5.16	25	25	4.24	5.36	25	25	4.48	6.28	25	25
Coast	4.4359	4.64103	31	39	4.04878	4.36585	37	41	3.65	5.425	40	40
Coast	4	4.9	10	10	3.5	4.6	10	10	2.9	5.8	10	10
Coast	5.09524	4.80952	21	21	4.72727	4.5	22	22	4.72727	5	22	22
Coast	4.52632	4.47368	16	19	4.36842	4.63158	18	19	3.57895	5.52632	19	19
Coast	3.1	3.2	8	10	3.25	3.875	8	8	3.25	5	8	8
Coast	4.33333	4.66667	4	3	2.75	4.25	4	4	3.25	5.75	3	4
Coast	4.57143	4.42857	34	35	4.08571	4.4	34	35	3.94286	4.82857	35	35
Coast	4.4375	4.75	16	16	3.5625	4.5625	16	16	3.125	5.875	16	16
Coast	4.375	4.79167	24	24	3.41667	4.70833	24	24	3.375	5.125	24	24
Coast	4.88462	4.92308	24	26	4.46154	4.57692	26	26	4.03846	5.38462	26	26
Coast	4.8	5.3	20	20	3.85	5.25	20	20	4.4	5.95	21	20
Coast	4.23529	3.94118	17	17	3.55556	4	18	18	3.1875	5	16	16
Coast	4.68182	4.63636	22	22	3.82609	4.13043	23	23	3.82609	4.52174	23	23
Coast	4.64516	4.54839	28	31	3.91429	4.22857	32	35	3.57576	4.72727	33	33
Coast	4	4.57143	19	21	3.47826	4.82609	23	23	2.73913	5.47826	23	23
Coast	4.57895	4.36842	20	19	4.80952	4.47619	21	21	4.47619	5.14286	21	21
Coast	4.5	4.25	21	24	3.66667	3.58333	22	24	4.79167	3.33333	24	24
Coast	4.51515	4.69697	33	33	3.82051	4.28205	36	39	3.74286	5.37143	34	35
Laboratory	5.0339	4.84746	48	59	5.05085	4.54237	51	59	4.60345	4.56897	58	58
Laboratory	4.78947	4.46053	65	76	4.94872	4.69231	74	78	4.38961	5.22078	77	77
Laboratory	4.61111	4.72222	18	18	4.3	4.65	20	20	3.65	5.65	20	20
Laboratory	4.625	4.45	37	40	3.87234	3.85106	45	47	4.60465	3.97674	43	43
Laboratory	4.97059	4.64706	33	34	4.43243	4.37838	35	37	4.7027	5.43243	37	37
Laboratory	4.34783	4.73913	17	23	3.47826	4.47826	21	23	3.34783	6.17391	23	23
Laboratory	4.78947	4.81579	33	38	4.71429	4.42857	40	42	4.66667	4.83333	42	42
Laboratory	5.17857	4.14286	28	28	4.76667	3.43333	29	30	5.17857	3.78571	28	28
Laboratory	5	4.78049	39	41	4.73333	4.86667	43	45	4.27273	5.34091	43	44
Laboratory	4.55882	4.76471	33	34	3.73529	4.73529	33	34	3.11765	5.88235	34	34
Laboratory	4.53333	5.03333	27	30	4.3871	5.45161	29	31	3.56667	5.53333	30	30
Laboratory	4.53571	4.78571	26	28	4.14286	4.92857	28	28	4.03704	5.40741	27	27
Laboratory	4.375	4.78125	32	32	3.85294	4.55882	32	34	3.58824	5.35294	34	34
Laboratory	4.42308	4.73077	24	26	4.22222	4.51852	27	27	4.07692	4.96154	26	26
Laboratory	4.55882	4.55882	32	34	4.08571	3.85714	35	35	4.08571	4.22857	35	35
Laboratory	4.76	4.64	23	25	4.32	4.88	24	25	4.5	4.95833	24	24
Laboratory	4.67857	4.64286	27	28	4.32143	5	28	28	3.67857	5.39286	27	28
Laboratory	4.9	5.3	28	30	4.36667	5.76667	29	30	4.26667	5.76667	30	30
Laboratory	5	4.44	48	50	5.22	3.98	44	50	5.41304	3.69565	46	46
Laboratory	5	4.18919	35	37	5.02703	4.21622	36	37	5.55882	3.41176	34	34
Laboratory	4.73913	4.6087	22	23	4.52174	5.34783	23	23	4.27273	5.09091	23	22
Laboratory	4.82143	4.66071	50	56	4.5	4.91071	53	56	4.125	5.58929	54	56
Laboratory	4.14815	4.33333	28	27	3.93103	3.86207	28	29	3.96552	4.62069	29	29
Laboratory	5.55	4.8	20	20	6	5.80952	21	21	5.80952	4.04762	21	21
Laboratory	4.7931	4.55172	28	29	4.31034	4.62069	29	29	4.34615	4.76923	26	26
